# Supplementary material for: Discovery of a mutation-containing circRNA in polyglutamine disease through systematic analysis of RNAs with CAG repeats
Source: RNA Biol. 2026 Jun 24;23(1):1–12. doi: 10.1080/15476286.2026.2684791 (PMC13313202; doi:10.1080/15476286.2026.2684791)
Supplement: Table_S1.xlsx [file KRNB_A_2684791_SM1280.xlsx]

## Sheet: mRNA
LOCUS	ID	LOCATION OF REPEAT TRACT	REPEAT TRACT	Transcript source (GENCODE)
AR	ENST00000374690.9	CDS	(CAG)22CAA	ensembl_havana
AR	ENST00000396043.4	CDS	(CAG)22CAA	ensembl_havana
AR	ENST00000396044.8	CDS	(CAG)22CAA	ensembl_havana
AR	ENST00000504326.5	CDS	(CAG)22CAA	havana
AR	ENST00000514029.5	CDS	(CAG)22CAA	havana
AR	ENST00000612452.5	CDS	(CAG)22CAA	havana
AR	ENST00000613054.2	CDS	(CAG)22CAA	ensembl_havana
AR	ENST00000853518.1	CDS	(CAG)22CAA	havana_tagene
AR	ENST00000853519.1	CDS	(CAG)22CAA	havana_tagene
ASCL1	ENST00000266744.4	CDS	(CAG)12	ensembl_havana
ATN1	ENST00000356654.8	CDS	(CAGCAA)2(CAG)15	ensembl_havana
ATN1	ENST00000396684.3	CDS	(CAGCAA)2(CAG)15	ensembl_havana
ATN1	ENST00000882240.1	CDS	(CAGCAA)2(CAG)15	havana_tagene
ATN1	ENST00000882241.1	CDS	(CAGCAA)2(CAG)15	havana_tagene
ATN1	ENST00000882242.1	CDS	(CAGCAA)2(CAG)15	havana_tagene
ATN1	ENST00000882243.1	CDS	(CAGCAA)2(CAG)15	havana_tagene
ATN1	ENST00000882244.1	CDS	(CAGCAA)2(CAG)15	havana_tagene
ATN1	ENST00000882245.1	CDS	(CAGCAA)2(CAG)15	havana_tagene
ATN1	ENST00000932523.1	CDS	(CAGCAA)2(CAG)15	havana_tagene
ATN1	ENST00000932524.1	CDS	(CAGCAA)2(CAG)15	havana_tagene
ATN1	ENST00000932525.1	CDS	(CAGCAA)2(CAG)15	havana_tagene
ATN1	ENST00000932526.1	CDS	(CAGCAA)2(CAG)15	havana_tagene
ATXN1	ENST00000244769.8	CDS	(CAG)12CATCAGCAT(CAG)14	ensembl_havana
ATXN1	ENST00000436367.6	CDS	(CAG)12CATCAGCAT(CAG)14	ensembl_havana
ATXN2	ENST00000389153.10	CDS	(CAG)13CAA(CAG)9	havana
ATXN2	ENST00000483311.6	CDS	(CAG)13CAA(CAG)9	havana
ATXN2	ENST00000550104.5	CDS	(CAG)13CAA(CAG)9	ensembl
ATXN2	ENST00000608853.5	CDS	(CAG)13CAA(CAG)9	havana
ATXN2	ENST00000616825.4	5'UTR	(CAG)13CAA(CAG)9	ensembl
ATXN2	ENST00000642389.2	CDS	(CAG)13CAA(CAG)9	havana
ATXN2	ENST00000643669.2	CDS	(CAG)13CAA(CAG)9	havana
ATXN2	ENST00000644883.1	CDS	(CAG)13CAA(CAG)9	havana
ATXN2	ENST00000647305.1	CDS	(CAG)13CAA(CAG)9	havana
ATXN2	ENST00000672613.1	CDS	(CAG)13CAA(CAG)9	havana
ATXN2	ENST00000673283.1	CDS	(CAG)13CAA(CAG)9	havana
ATXN2	ENST00000673436.1	CDS	(CAG)13CAA(CAG)9	havana
ATXN2	ENST00000673449.1	CDS	(CAG)13CAA(CAG)9	havana
ATXN2	ENST00000673557.1	CDS	(CAG)13CAA(CAG)9	havana
ATXN2	ENST00000890889.1	CDS	(CAG)13CAA(CAG)9	havana_tagene
ATXN2	ENST00000890890.1	CDS	(CAG)13CAA(CAG)9	havana_tagene
ATXN2	ENST00000890891.1	CDS	(CAG)13CAA(CAG)9	havana_tagene
ATXN2	ENST00000890892.1	CDS	(CAG)13CAA(CAG)9	havana_tagene
ATXN2	ENST00000890893.1	CDS	(CAG)13CAA(CAG)9	havana_tagene
ATXN2	ENST00000890894.1	CDS	(CAG)13CAA(CAG)9	havana_tagene
ATXN2	ENST00000890895.1	CDS	(CAG)13CAA(CAG)9	havana_tagene
ATXN2	ENST00000890896.1	CDS	(CAG)13CAA(CAG)9	havana_tagene
ATXN2	ENST00000890897.1	CDS	(CAG)13CAA(CAG)9	havana_tagene
ATXN2	ENST00000890898.1	CDS	(CAG)13CAA(CAG)9	havana_tagene
ATXN2	ENST00000890899.1	CDS	(CAG)13CAA(CAG)9	havana_tagene
ATXN2	ENST00000890900.1	CDS	(CAG)13CAA(CAG)9	havana_tagene
ATXN2	ENST00000890901.1	CDS	(CAG)13CAA(CAG)9	havana_tagene
ATXN2	ENST00000890902.1	CDS	(CAG)13CAA(CAG)9	havana_tagene
ATXN2	ENST00000890903.1	CDS	(CAG)13CAA(CAG)9	havana_tagene
ATXN2	ENST00000890904.1	CDS	(CAG)13CAA(CAG)9	havana_tagene
ATXN2	ENST00000890905.1	CDS	(CAG)13CAA(CAG)9	havana_tagene
ATXN2	ENST00000890906.1	CDS	(CAG)13CAA(CAG)9	havana_tagene
ATXN2	ENST00000890907.1	CDS	(CAG)13CAA(CAG)9	havana_tagene
ATXN2	ENST00000890908.1	CDS	(CAG)13CAA(CAG)9	havana_tagene
ATXN2	ENST00000890909.1	CDS	(CAG)13CAA(CAG)9	havana_tagene
ATXN2	ENST00000890910.1	CDS	(CAG)13CAA(CAG)9	havana_tagene
ATXN2	ENST00000890911.1	CDS	(CAG)13CAA(CAG)9	havana_tagene
ATXN2	ENST00000890912.1	CDS	(CAG)13CAA(CAG)9	havana_tagene
ATXN2	ENST00000918148.1	CDS	(CAG)13CAA(CAG)9	havana_tagene
ATXN2	ENST00000918149.1	CDS	(CAG)13CAA(CAG)9	havana_tagene
ATXN2	ENST00000918150.1	CDS	(CAG)13CAA(CAG)9	havana_tagene
ATXN2	ENST00000918151.1	CDS	(CAG)13CAA(CAG)9	havana_tagene
ATXN2	ENST00000918152.1	CDS	(CAG)13CAA(CAG)9	havana_tagene
ATXN2	ENST00000918153.1	CDS	(CAG)13CAA(CAG)9	havana_tagene
ATXN2	ENST00000959513.1	CDS	(CAG)13CAA(CAG)9	havana_tagene
ATXN2	ENST00000959514.1	CDS	(CAG)13CAA(CAG)9	havana_tagene
ATXN2	ENST00000959515.1	CDS	(CAG)13CAA(CAG)9	havana_tagene
ATXN2	ENST00000959516.1	CDS	(CAG)13CAA(CAG)9	havana_tagene
ATXN2	ENST00000959517.1	CDS	(CAG)13CAA(CAG)9	havana_tagene
ATXN2	ENST00000959518.1	CDS	(CAG)13CAA(CAG)9	havana_tagene
ATXN2	ENST00000959519.1	CDS	(CAG)13CAA(CAG)9	havana_tagene
ATXN7	ENST00000295900.10	CDS	(CAG)10	ensembl_havana
ATXN7	ENST00000474112.5	CDS	(CAG)10	havana
ATXN7	ENST00000487717.5	CDS	(CAG)10	havana
ATXN7	ENST00000522345.2	CDS	(CAG)10	havana
ATXN7	ENST00000674280.1	CDS	(CAG)10	havana
ATXN7	ENST00000905354.1	CDS	(CAG)10	havana_tagene
ATXN7	ENST00000938974.1	CDS	(CAG)10	havana_tagene
BCL6B	ENST00000293805.10	CDS	(CAG)10	ensembl_havana
BCL6B	ENST00000896964.1	CDS	(CAG)10	havana_tagene
BCL6B	ENST00000896967.1	CDS	(CAG)10	havana_tagene
CACNA1A	ENST00000360228.11	CDS	(CAG)13	ensembl_havana
CACNA1A	ENST00000573710.7	CDS	(CAG)13	havana
CACNA1A	ENST00000573891.7	3'UTR	(CAG)13	havana
CACNA1A	ENST00000574974.4	3'UTR	(CAG)13	havana
CACNA1A	ENST00000585802.7	CDS	(CAG)13	havana
CACNA1A	ENST00000587525.6	CDS	(CAG)13	havana
CACNA1A	ENST00000635727.1	CDS	(CAG)13	havana
CACNA1A	ENST00000635895.1	3'UTR	(CAG)13	havana
CACNA1A	ENST00000636012.1	CDS	(CAG)13	havana
CACNA1A	ENST00000636058.2	3'UTR	(CAG)13	havana
CACNA1A	ENST00000636389.1	3'UTR	(CAG)13	havana
CACNA1A	ENST00000636768.2	3'UTR	(CAG)13	havana
CACNA1A	ENST00000637276.1	3'UTR	(CAG)13	havana
CACNA1A	ENST00000637432.1	3'UTR	(CAG)13	havana
CACNA1A	ENST00000637736.1	CDS	(CAG)13	havana
CACNA1A	ENST00000637769.1	CDS	(CAG)13	havana
CACNA1A	ENST00000637777.2	3'UTR	(CAG)13	havana
CACNA1A	ENST00000637819.2	CDS	(CAG)13	havana
CACNA1A	ENST00000638009.2	3'UTR	(CAG)13	ensembl_havana
CACNA1A	ENST00000638029.1	CDS	(CAG)13	havana
CACNA1A	ENST00000713788.1	3'UTR	(CAG)13	havana
CACNA1A	ENST00000713789.1	3'UTR	(CAG)13	havana
CACNA1A	ENST00000937071.1	CDS	(CAG)13	havana_tagene
CAPN6	ENST00000324068.2	5'UTR	(CAG)12	ensembl_havana
CAPN6	ENST00000932651.1	5'UTR	(CAG)12	havana_tagene
CNKSR2	ENST00000279451.9	5'UTR	(CAG)12	havana
CNKSR2	ENST00000379510.5	5'UTR	(CAG)12	ensembl_havana
CNKSR2	ENST00000425654.7	5'UTR	(CAG)12	ensembl_havana
CNKSR2	ENST00000543067.6	5'UTR	(CAG)12	ensembl_havana
CNKSR2	ENST00000642359.1	5'UTR	(CAG)12	ensembl_havana
CNKSR2	ENST00000643171.1	5'UTR	(CAG)12	havana
CNKSR2	ENST00000643841.1	5'UTR	(CAG)12	havana
CNKSR2	ENST00000644585.1	5'UTR	(CAG)12	havana
CNKSR2	ENST00000644798.1	5'UTR	(CAG)12	havana
CNKSR2	ENST00000645245.1	5'UTR	(CAG)12	havana
E2F4	ENST00000379378.8	CDS	(CAG)13CAACAGTAA(CAG)3	ensembl_havana
E2F4	ENST00000565226.1	CDS	(CAG)13CAACAGTAA(CAG)3	havana
E2F4	ENST00000568839.5	3'UTR	(CAG)13CAACAGTAA(CAG)3	havana
E2F4	ENST00000569573.1	3'UTR	(CAG)13CAACAGTAA(CAG)3	havana
E2F4	ENST00000902238.1	CDS	(CAG)13CAACAGTAA(CAG)3	havana_tagene
E2F4	ENST00000902239.1	CDS	(CAG)13CAACAGTAA(CAG)3	havana_tagene
E2F4	ENST00000914909.1	CDS	(CAG)13CAACAGTAA(CAG)3	havana_tagene
E2F4	ENST00000914910.1	CDS	(CAG)13CAACAGTAA(CAG)3	havana_tagene
E2F4	ENST00000914911.1	CDS	(CAG)13CAACAGTAA(CAG)3	havana_tagene
E2F4	ENST00000914912.1	CDS	(CAG)13CAACAGTAA(CAG)3	havana_tagene
E2F4	ENST00000914913.1	CDS	(CAG)13CAACAGTAA(CAG)3	havana_tagene
E2F4	ENST00000914914.1	CDS	(CAG)13CAACAGTAA(CAG)3	havana_tagene
E2F4	ENST00000957227.1	CDS	(CAG)13CAACAGTAA(CAG)3	havana_tagene
E2F4	ENST00000957228.1	CDS	(CAG)13CAACAGTAA(CAG)3	havana_tagene
EP400	ENST00000389561.7	CDS	(CAG)6(CAA)2(CAG)14CAA(CAG)4CAACAG	ensembl_havana
EP400	ENST00000935960.1	CDS	(CAG)6(CAA)2(CAG)14CAA(CAG)4CAACAG	havana_tagene
GLS	ENST00000320717.8	5'UTR	(CAG)15	ensembl_havana
GLS	ENST00000338435.9	5'UTR	(CAG)15	ensembl_havana
GLS	ENST00000950145.1	5'UTR	(CAG)15	havana_tagene
GLS	ENST00000950146.1	5'UTR	(CAG)15	havana_tagene
HTT	ENST00000355072.11	CDS	(CAG)19CAACAG	ensembl_havana
IRF2BPL	ENST00000238647.5	CDS	(CAACAG)2CAA(CAG)6CAA(CAG)10(CAA)2CAG	ensembl_havana
KCNN3	ENST00000271915.9	CDS	(CAG)14	ensembl_havana
KCNN3	ENST00000618040.4	CDS	(CAG)14	ensembl
KCNN3	ENST00000874071.1	CDS	(CAG)14	havana_tagene
MAB21L1	ENST00000379919.6	5'UTR	(CAG)19	ensembl_havana
MAB21L1	ENST00000707125.1	5'UTR	(CAG)19	havana
MAB21L1	ENST00000951518.1	5'UTR	(CAG)19	havana_tagene
MAGI1	ENST00000330909.12	CDS	(CAG)5CAA(CAG)3CAA(CAG)10	havana
MAGI1	ENST00000402939.7	CDS	(CAG)5CAA(CAG)3CAA(CAG)10	havana
MAGI1	ENST00000463103.6	CDS	(CAG)5CAA(CAG)3CAA(CAG)10	havana
MAGI1	ENST00000483466.5	CDS	(CAG)5CAA(CAG)3CAA(CAG)10	havana
MAGI1	ENST00000460329.6	CDS	(CAG)5CAA(CAG)3CAA(CAG)10	havana
MAGI1	ENST00000497477.6	CDS	(CAG)5CAA(CAG)3CAA(CAG)10	havana
MAGI1	ENST00000472257.5	CDS	(CAG)5CAA(CAG)3CAA(CAG)10	havana
MAGI1	ENST00000479287.1	CDS	(CAG)5CAA(CAG)3CAA(CAG)10	havana
MAGI1	ENST00000621418.4	CDS	(CAG)5CAA(CAG)3CAA(CAG)10	ensembl
MAGI1	ENST00000611645.4	CDS	(CAG)5CAA(CAG)3CAA(CAG)10	ensembl
MAML2	ENST00000524717.6	CDS	CAACAGCAA(CAG)2CAA(CAG)13CAA(CAG)5(CAACAG)4CAG	havana
MAML3	ENST00000509479.6	CDS	(CAGCAA)2(CAG)19CAACAG	havana
MAML3	ENST00000899537.1	CDS	(CAGCAA)2(CAG)19CAACAG	havana_tagene
MED15	ENST00000433831.5	3'UTR	(CAA)2CAGCAA(CAG)12	havana
MED15	ENST00000292733.11	CDS	(CAA)2CAGCAA(CAG)12	ensembl_havana
MED15	ENST00000263205.11	CDS	(CAA)2CAGCAA(CAG)12	ensembl_havana
MED15	ENST00000406969.5	CDS	(CAA)2CAGCAA(CAG)12	havana
MED15	ENST00000382974.6	CDS	(CAA)2CAGCAA(CAG)12	havana
MED15	ENST00000853211.1	CDS	(CAA)2CAGCAA(CAG)12	havana_tagene
MED15	ENST00000853212.1	CDS	(CAA)2CAGCAA(CAG)12	havana_tagene
MED15	ENST00000853213.1	CDS	(CAA)2CAGCAA(CAG)12	havana_tagene
MED15	ENST00000853214.1	CDS	(CAA)2CAGCAA(CAG)12	havana_tagene
MED15	ENST00000853215.1	CDS	(CAA)2CAGCAA(CAG)12	havana_tagene
MED15	ENST00000853217.1	CDS	(CAA)2CAGCAA(CAG)12	havana_tagene
MED15	ENST00000853218.1	CDS	(CAA)2CAGCAA(CAG)12	havana_tagene
MED15	ENST00000853219.1	CDS	(CAA)2CAGCAA(CAG)12	havana_tagene
MED15	ENST00000853220.1	CDS	(CAA)2CAGCAA(CAG)12	havana_tagene
MED15	ENST00000853221.1	CDS	(CAA)2CAGCAA(CAG)12	havana_tagene
MED15	ENST00000853222.1	CDS	(CAA)2CAGCAA(CAG)12	havana_tagene
MED15	ENST00000853223.1	CDS	(CAA)2CAGCAA(CAG)12	havana_tagene
MED15	ENST00000853224.1	CDS	(CAA)2CAGCAA(CAG)12	havana_tagene
MED15	ENST00000853225.1	CDS	(CAA)2CAGCAA(CAG)12	havana_tagene
MED15	ENST00000853226.1	CDS	(CAA)2CAGCAA(CAG)12	havana_tagene
MED15	ENST00000912867.1	CDS	(CAA)2CAGCAA(CAG)12	havana_tagene
MED15	ENST00000912868.1	CDS	(CAA)2CAGCAA(CAG)12	havana_tagene
MED15	ENST00000912869.1	CDS	(CAA)2CAGCAA(CAG)12	havana_tagene
MED15	ENST00000912870.1	CDS	(CAA)2CAGCAA(CAG)12	havana_tagene
MED15	ENST00000954415.1	CDS	(CAA)2CAGCAA(CAG)12	havana_tagene
MED15	ENST00000954416.1	CDS	(CAA)2CAGCAA(CAG)12	havana_tagene
MED15	ENST00000954418.1	CDS	(CAA)2CAGCAA(CAG)12	havana_tagene
MED15	ENST00000954419.1	CDS	(CAA)2CAGCAA(CAG)12	havana_tagene
MEF2A	ENST00000338042.11	CDS	(CAG)11	havana
MEF2A	ENST00000354410.9	CDS	(CAG)11	ensembl_havana
MEF2A	ENST00000449277.6	CDS	(CAG)11	havana
MEF2A	ENST00000557785.5	CDS	(CAG)11	havana
MEF2A	ENST00000557942.6	CDS	(CAG)11	havana
MEF2A	ENST00000558812.5	CDS	(CAG)11	ensembl_havana
MEF2A	ENST00000685785.1	CDS	(CAG)11	havana
MEF2A	ENST00000686611.1	CDS	(CAG)11	havana
MEF2A	ENST00000690055.1	CDS	(CAG)11	havana
MEF2A	ENST00000691492.1	CDS	(CAG)11	ensembl_havana
MEF2A	ENST00000705985.1	CDS	(CAG)11	havana
MEF2A	ENST00000889124.1	CDS	(CAG)11	havana_tagene
MEF2A	ENST00000889125.1	CDS	(CAG)11	havana_tagene
MEF2A	ENST00000889126.1	CDS	(CAG)11	havana_tagene
MEF2A	ENST00000889127.1	CDS	(CAG)11	havana_tagene
MEF2A	ENST00000889128.1	CDS	(CAG)11	havana_tagene
MEF2A	ENST00000889129.1	CDS	(CAG)11	havana_tagene
MEF2A	ENST00000889130.1	CDS	(CAG)11	havana_tagene
MEF2A	ENST00000889131.1	CDS	(CAG)11	havana_tagene
MEF2A	ENST00000889132.1	CDS	(CAG)11	havana_tagene
MEF2A	ENST00000889133.1	CDS	(CAG)11	havana_tagene
MEF2A	ENST00000889134.1	CDS	(CAG)11	havana_tagene
MEF2A	ENST00000889135.1	CDS	(CAG)11	havana_tagene
MEF2A	ENST00000889136.1	CDS	(CAG)11	havana_tagene
MEF2A	ENST00000889137.1	CDS	(CAG)11	havana_tagene
MEF2A	ENST00000889138.1	CDS	(CAG)11	havana_tagene
MEF2A	ENST00000889139.1	CDS	(CAG)11	havana_tagene
MEF2A	ENST00000889140.1	CDS	(CAG)11	havana_tagene
MEF2A	ENST00000889141.1	CDS	(CAG)11	havana_tagene
MEF2A	ENST00000889142.1	CDS	(CAG)11	havana_tagene
MEF2A	ENST00000889143.1	CDS	(CAG)11	havana_tagene
MEF2A	ENST00000889144.1	CDS	(CAG)11	havana_tagene
MEF2A	ENST00000889145.1	CDS	(CAG)11	havana_tagene
MEF2A	ENST00000889146.1	CDS	(CAG)11	havana_tagene
MEF2A	ENST00000889147.1	CDS	(CAG)11	havana_tagene
MEF2A	ENST00000889148.1	CDS	(CAG)11	havana_tagene
MEF2A	ENST00000889149.1	CDS	(CAG)11	havana_tagene
MEF2A	ENST00000889150.1	CDS	(CAG)11	havana_tagene
MEF2A	ENST00000889151.1	CDS	(CAG)11	havana_tagene
MEF2A	ENST00000889152.1	CDS	(CAG)11	havana_tagene
MEF2A	ENST00000889153.1	CDS	(CAG)11	havana_tagene
MEF2A	ENST00000889154.1	CDS	(CAG)11	havana_tagene
MEF2A	ENST00000889155.1	CDS	(CAG)11	havana_tagene
MEF2A	ENST00000889156.1	CDS	(CAG)11	havana_tagene
MEF2A	ENST00000889157.1	CDS	(CAG)11	havana_tagene
MEF2A	ENST00000889158.1	CDS	(CAG)11	havana_tagene
MEF2A	ENST00000889159.1	CDS	(CAG)11	havana_tagene
MEF2A	ENST00000889160.1	CDS	(CAG)11	havana_tagene
MEF2A	ENST00000889161.1	CDS	(CAG)11	havana_tagene
MEF2A	ENST00000889162.1	CDS	(CAG)11	havana_tagene
MEF2A	ENST00000889163.1	CDS	(CAG)11	havana_tagene
MEF2A	ENST00000928332.1	CDS	(CAG)11	havana_tagene
MEF2A	ENST00000928333.1	CDS	(CAG)11	havana_tagene
MEF2A	ENST00000928334.1	CDS	(CAG)11	havana_tagene
MEF2A	ENST00000928335.1	CDS	(CAG)11	havana_tagene
MEF2A	ENST00000946975.1	CDS	(CAG)11	havana_tagene
MEF2A	ENST00000946976.1	CDS	(CAG)11	havana_tagene
MEF2A	ENST00000946977.1	CDS	(CAG)11	havana_tagene
MEF2A	ENST00000946978.1	CDS	(CAG)11	havana_tagene
MEF2A	ENST00000946979.1	CDS	(CAG)11	havana_tagene
MEF2A	ENST00000946980.1	CDS	(CAG)11	havana_tagene
MEF2A	ENST00000946981.1	CDS	(CAG)11	havana_tagene
MEF2A	ENST00000946982.1	CDS	(CAG)11	havana_tagene
MEF2A	ENST00000946983.1	CDS	(CAG)11	havana_tagene
MEF2A	ENST00000946984.1	CDS	(CAG)11	havana_tagene
MEF2A	ENST00000946985.1	CDS	(CAG)11	havana_tagene
MEF2A	ENST00000946986.1	CDS	(CAG)11	havana_tagene
MEF2A	ENST00000946987.1	CDS	(CAG)11	havana_tagene
MEF2A	ENST00000946988.1	CDS	(CAG)11	havana_tagene
MEF2A	ENST00000946989.1	CDS	(CAG)11	havana_tagene
MEF2A	ENST00000946990.1	CDS	(CAG)11	havana_tagene
MEF2A	ENST00000946991.1	CDS	(CAG)11	havana_tagene
MEF2A	ENST00000946992.1	CDS	(CAG)11	havana_tagene
MEF2A	ENST00000946993.1	CDS	(CAG)11	havana_tagene
MEF2A	ENST00000946994.1	CDS	(CAG)11	havana_tagene
MEF2A	ENST00000946995.1	CDS	(CAG)11	havana_tagene
MEF2A	ENST00000946996.1	CDS	(CAG)11	havana_tagene
MEF2A	ENST00000946997.1	CDS	(CAG)11	havana_tagene
MEF2A	ENST00000946998.1	CDS	(CAG)11	havana_tagene
MEF2A	ENST00000946999.1	CDS	(CAG)11	havana_tagene
MEF2A	ENST00000947000.1	CDS	(CAG)11	havana_tagene
MEF2A	ENST00000947001.1	CDS	(CAG)11	havana_tagene
MEF2A	ENST00000947002.1	CDS	(CAG)11	havana_tagene
MEF2A	ENST00000947003.1	CDS	(CAG)11	havana_tagene
MEF2A	ENST00000947004.1	CDS	(CAG)11	havana_tagene
MEF2A	ENST00000947005.1	CDS	(CAG)11	havana_tagene
MEF2A	ENST00000947006.1	CDS	(CAG)11	havana_tagene
MEF2A	ENST00000947007.1	CDS	(CAG)11	havana_tagene
MEF2A	ENST00000947008.1	CDS	(CAG)11	havana_tagene
MEF2A	ENST00000947009.1	CDS	(CAG)11	havana_tagene
MEF2A	ENST00000947010.1	CDS	(CAG)11	havana_tagene
MEF2A	ENST00000947011.1	CDS	(CAG)11	havana_tagene
MEF2A	ENST00000947012.1	CDS	(CAG)11	havana_tagene
MEF2A	ENST00000947013.1	CDS	(CAG)11	havana_tagene
MEF2A	ENST00000947014.1	CDS	(CAG)11	havana_tagene
MEF2A	ENST00000947015.1	CDS	(CAG)11	havana_tagene
MEF2A	ENST00000947016.1	CDS	(CAG)11	havana_tagene
MEF2A	ENST00000947017.1	CDS	(CAG)11	havana_tagene
MEF2A	ENST00000947018.1	CDS	(CAG)11	havana_tagene
MEF2A	ENST00000947019.1	CDS	(CAG)11	havana_tagene
MEF2A	ENST00000947020.1	CDS	(CAG)11	havana_tagene
MEF2A	ENST00000947021.1	CDS	(CAG)11	havana_tagene
MEF2A	ENST00000947022.1	CDS	(CAG)11	havana_tagene
MEF2A	ENST00000947023.1	CDS	(CAG)11	havana_tagene
MEF2A	ENST00000947024.1	CDS	(CAG)11	havana_tagene
MEF2A	ENST00000947025.1	CDS	(CAG)11	havana_tagene
MEF2A	ENST00000947026.1	CDS	(CAG)11	havana_tagene
MEF2A	ENST00000947027.1	CDS	(CAG)11	havana_tagene
MLLT3	ENST00000380338.9	CDS	(CAG)8TAG(CAG)10TAG(CAG)10TAG(CAG)3TAG(CAG)6	ensembl_havana
MLLT3	ENST00000630269.2	CDS	(CAG)8TAG(CAG)10TAG(CAG)10TAG(CAG)3TAG(CAG)6	ensembl_havana
MPRIP	ENST00000341712.8	CDS	(CAG)11	ensembl_havana
MPRIP	ENST00000395811.9	CDS	(CAG)11	ensembl_havana
MPRIP	ENST00000584067.5	CDS	(CAG)11	havana
MPRIP	ENST00000651222.2	CDS	(CAG)11	havana
MPRIP	ENST00000948254.1	CDS	(CAG)11	havana_tagene
MPRIP	ENST00000948255.1	CDS	(CAG)11	havana_tagene
NCOR2	ENST00000404621.5	CDS	(CAG)3CAACAA(CAG)12	havana
NCOR2	ENST00000405201.6	CDS	(CAG)3CAACAA(CAG)12	havana
NCOR2	ENST00000429285.6	CDS	(CAG)3CAACAA(CAG)12	havana
NCOR2	ENST00000458234.5	CDS	(CAG)3CAACAA(CAG)12	havana
NCOR2	ENST00000938315.1	CDS	(CAG)3CAACAA(CAG)12	havana_tagene
NCOR2	ENST00000938316.1	CDS	(CAG)3CAACAA(CAG)12	havana_tagene
NCOR2	ENST00000938317.1	CDS	(CAG)3CAACAA(CAG)12	havana_tagene
NCOR2	ENST00000938318.1	CDS	(CAG)3CAACAA(CAG)12	havana_tagene
NCOR2	ENST00000938319.1	CDS	(CAG)2CAACAA(CAG)12	havana_tagene
NCOR2	ENST00000938320.1	CDS	(CAG)3CAACAA(CAG)12	havana_tagene
POLG	ENST00000268124.11	CDS	(CAG)10CAA(CAG)2CCT(CAG)2	ensembl_havana
POLG	ENST00000442287.6	CDS	(CAG)10CAA(CAG)2CCT(CAG)2	havana
POLG	ENST00000631044.2	CDS	(CAG)10CAA(CAG)2CCT(CAG)2	havana
POLG	ENST00000635986.2	CDS	(CAG)10CAA(CAG)2CCT(CAG)2	havana
POLG	ENST00000636774.1	CDS	(CAG)10CAA(CAG)2CCT(CAG)2	havana
POLG	ENST00000636937.2	CDS	(CAG)10CAA(CAG)2CCT(CAG)2	havana
POLGARF	ENST00000706918.1	CDS	(CAG)10CAA(CAG)2CCT(CAG)2	havana
POU6F2	ENST00000674059.1	CDS	(CAG)10	havana
POU6F2	ENST00000673891.1	3'UTR	(CAG)10	havana
POU6F2	ENST00000518318.7	CDS	(CAG)10	havana
POU6F2	ENST00000403058.6	CDS	(CAG)10	ensembl
PPP2R2B	ENST00000453001.5	5'UTR	(CAG)10	ensembl
PPP2R2B	ENST00000532154.5	5'UTR	(CAG)10	havana
RAI1	ENST00000353383.6	CDS	(CAG)13CAA	ensembl_havana
RAI1	ENST00000395774.1	CDS	(CAG)13CAA	havana
RAI1	ENST00000918590.1	CDS	(CAG)13CAA	havana_tagene
RAI1	ENST00000955422.1	CDS	(CAG)13CAA	havana_tagene
RAI1	ENST00000955423.1	CDS	(CAG)13CAA	havana_tagene
S100A16	ENST00000368704.5	3'UTR	CAGCAA(CAG)10	havana
S100A16	ENST00000368706.9	3'UTR	CAGCAA(CAG)10	ensembl_havana
S100A16	ENST00000368703.6	3'UTR	CAGCAA(CAG)10	havana
S100A16	ENST00000852960.1	3'UTR	CAGCAA(CAG)10	havana_tagene
S100A16	ENST00000852961.1	3'UTR	CAGCAA(CAG)10	havana_tagene
S100A16	ENST00000852962.1	3'UTR	CAGCAA(CAG)10	havana_tagene
S100A16	ENST00000852963.1	3'UTR	CAGCAA(CAG)10	havana_tagene
S100A16	ENST00000852964.1	3'UTR	CAGCAA(CAG)10	havana_tagene
S100A16	ENST00000852965.1	3'UTR	CAGCAA(CAG)10	havana_tagene
S100A16	ENST00000852966.1	3'UTR	CAGCAA(CAG)10	havana_tagene
S100A16	ENST00000852967.1	3'UTR	CAGCAA(CAG)10	havana_tagene
S100A16	ENST00000852969.1	3'UTR	CAGCAA(CAG)10	havana_tagene
S100A16	ENST00000852970.1	3'UTR	CAGCAA(CAG)10	havana_tagene
S100A16	ENST00000852971.1	3'UTR	CAGCAA(CAG)10	havana_tagene
S100A16	ENST00000852972.1	3'UTR	CAGCAA(CAG)10	havana_tagene
S100A16	ENST00000852973.1	3'UTR	CAGCAA(CAG)10	havana_tagene
S100A16	ENST00000852974.1	3'UTR	CAGCAA(CAG)10	havana_tagene
S100A16	ENST00000852975.1	3'UTR	CAGCAA(CAG)10	havana_tagene
S100A16	ENST00000852976.1	3'UTR	CAGCAA(CAG)10	havana_tagene
S100A16	ENST00000913004.1	3'UTR	CAGCAA(CAG)10	havana_tagene
S100A16	ENST00000913005.1	3'UTR	CAGCAA(CAG)10	havana_tagene
S100A16	ENST00000913006.1	3'UTR	CAGCAA(CAG)10	havana_tagene
S100A16	ENST00000970156.1	3'UTR	CAGCAA(CAG)10	havana_tagene
S100A16	ENST00000970157.1	3'UTR	CAGCAA(CAG)10	havana_tagene
S100A16	ENST00000970158.1	3'UTR	CAGCAA(CAG)10	havana_tagene
SMARCA2	ENST00000357248.8	CDS	CAG(CAA)2(CAG)3CAA(CAG)13CAA(CAG)2CCG(CAG)3	ensembl_havana
SMARCA2	ENST00000450198.6	CDS	CAG(CAA)2(CAG)3CAA(CAG)13CAA(CAG)2CCG(CAG)3	havana
SMARCA2	ENST00000637103.1	CDS	CAG(CAA)2(CAG)3CAA(CAG)13CAA(CAG)2CCG(CAG)3	havana
SMARCA2	ENST00000704350.1	CDS	CAG(CAA)2(CAG)3CAA(CAG)13CAA(CAG)2CCG(CAG)3	havana
SMARCA2	ENST00000704351.1	5'UTR	CAG(CAA)2(CAG)3CAA(CAG)13CAA(CAG)2CCG(CAG)3	havana
SMARCA2	ENST00000636559.1	CDS	CAG(CAA)2(CAG)3CAA(CAG)13CAA(CAG)2CCG(CAG)3	havana
SMARCA2	ENST00000349721.8	CDS	CAG(CAA)2(CAG)3CAA(CAG)13CAA(CAG)2CCG(CAG)3	ensembl_havana
SMARCA2	ENST00000704352.1	CDS	CAG(CAA)2(CAG)3CAA(CAG)13CAA(CAG)2CCG(CAG)3	havana
SMARCA2	ENST00000704353.1	CDS	CAG(CAA)2(CAG)3CAA(CAG)13CAA(CAG)2CCG(CAG)3	havana
SMARCA2	ENST00000637134.2	3'UTR	CAG(CAA)2(CAG)3CAA(CAG)13CAA(CAG)2CCG(CAG)3	havana
SMARCA2	ENST00000636903.1	CDS	CAG(CAA)2(CAG)3CAA(CAG)13CAA(CAG)2CCG(CAG)3	havana
SMARCA2	ENST00000382194.6	CDS	CAG(CAA)2(CAG)3CAA(CAG)13CAA(CAG)2CCG(CAG)3	havana
SMARCA2	ENST00000634760.1	CDS	CAG(CAA)2(CAG)3CAA(CAG)13CAA(CAG)2CCG(CAG)3	havana
SMARCA2	ENST00000637806.1	CDS	CAG(CAA)2(CAG)3CAA(CAG)13CAA(CAG)2CCG(CAG)3	havana
SMARCA2	ENST00000382203.5	CDS	CAG(CAA)2(CAG)3CAA(CAG)13CAA(CAG)2CCG(CAG)3	havana
SMARCA2	ENST00000704354.1	3'UTR	CAG(CAA)2(CAG)3CAA(CAG)13CAA(CAG)2CCG(CAG)3	havana
SMARCA2	ENST00000866695.1	CDS	CAG(CAA)2(CAG)3CAA(CAG)13CAA(CAG)2CCG(CAG)3	havana_tagene
SMARCA2	ENST00000866696.1	CDS	CAG(CAA)2(CAG)3CAA(CAG)13CAA(CAG)2CCG(CAG)3	havana_tagene
SMARCA2	ENST00000866697.1	CDS	CAG(CAA)2(CAG)3CAA(CAG)13CAA(CAG)2CCG(CAG)3	havana_tagene
SMARCA2	ENST00000866698.1	CDS	CAG(CAA)2(CAG)3CAA(CAG)13CAA(CAG)2CCG(CAG)3	havana_tagene
SMARCA2	ENST00000915468.1	CDS	CAG(CAA)2(CAG)3CAA(CAG)13CAA(CAG)2CCG(CAG)3	havana_tagene
SMARCA2	ENST00000953438.1	CDS	CAG(CAA)2(CAG)3CAA(CAG)13CAA(CAG)2CCG(CAG)3	havana_tagene
SMARCA2	ENST00000953439.1	CDS	CAG(CAA)2(CAG)3CAA(CAG)13CAA(CAG)2CCG(CAG)3	havana_tagene
TBP	ENST00000421512.5	CDS	(CAG)3(CAA)3(CAG)8CAACAGCAA(CAG)19CAACAG	havana
TBP	ENST00000540980.5	CDS	(CAG)3(CAA)3(CAG)8CAACAGCAA(CAG)19CAACAG	ensembl
TBP	ENST00000392092.7	CDS	(CAG)3(CAA)3(CAG)8CAACAGCAA(CAG)19CAACAG	ensembl_havana
TBP	ENST00000230354.10	CDS	(CAG)3(CAA)3(CAG)8CAACAGCAA(CAG)19CAACAG	havana
TBP	ENST00000423353.1	CDS	(CAG)3(CAA)3(CAG)8CAACAGCAA(CAG)19CAACAG	havana
TBP	ENST00000636632.1	CDS	(CAG)3(CAA)3(CAG)8CAACAGCAA(CAG)19CAACAG	havana
TBP	ENST00000944453.1	CDS	(CAG)3(CAA)3(CAG)8CAACAGCAA(CAG)19CAACAG	havana_tagene
TBP	ENST00000944454.1	CDS	(CAG)3(CAA)3(CAG)8CAACAGCAA(CAG)19CAACAG	havana_tagene
TENM2	ENST00000518659.6	5'UTR	(CAG)14	havana
THAP11	ENST00000303596.3	CDS	(CAG)3CAA(CAG)5CAA(CAG)2CAA(CAG)5CAA(CAG)10	ensembl_havana
UMAD1	ENST00000463725.5	5'UTR	(CAG)19CAA	havana
UMAD1	ENST00000482067.3	5'UTR	(CAG)19CAA	havana
UMAD1	ENST00000638342.1	5'UTR	(CAG)17CAA	havana
UMAD1	ENST00000639110.1	5'UTR	(CAG)19CAA	havana
UMAD1	ENST00000639343.1	5'UTR	(CAG)19CAA	havana
UMAD1	ENST00000682710.1	5'UTR	(CAG)19CAA	havana
UMAD1	ENST00000892839.1	5'UTR	(CAG)19CAA	havana_tagene
UMAD1	ENST00000892840.1	5'UTR	(CAG)15CAA	havana_tagene
UMAD1	ENST00000949980.1	5'UTR	(CAG)19CAA	havana_tagene
UMAD1	ENST00000949981.1	5'UTR	(CAG)19CAA	havana_tagene
UMAD1	ENST00000636849.1	5'UTR	(CAG)17CAA	havana
UMAD1	ENST00000892838.1	5'UTR	(CAG)19CAA	havana_tagene
UMAD1	ENST00000892841.1	5'UTR	(CAG)16CAA	havana_tagene
UMAD1	ENST00000935492.1	5'UTR	(CAG)14CAA	havana_tagene
UMAD1	ENST00000949979.1	5'UTR	(CAG)20CAA	havana_tagene
UMAD1	ENST00000949980.1	5'UTR	(CAG)19CAA	havana_tagene
USF3	ENST00000316407.9	CDS	(CAG)11CAACAG(CAA)4	ensembl_havana
USF3	ENST00000478658.1	CDS	(CAG)11CAACAG(CAA)4	havana
VEZF1	ENST00000258963.7	CDS	(CAG)12(CAA)6	havana
VEZF1	ENST00000581208.2	CDS	(CAG)12(CAA)6	ensembl_havana
VEZF1	ENST00000584396.5	CDS	(CAG)12(CAA)6	havana
VEZF1	ENST00000905170.1	CDS	(CAG)12(CAA)6	havana_tagene
VEZF1	ENST00000905171.1	CDS	(CAG)12(CAA)6	havana_tagene
VEZF1	ENST00000905172.1	CDS	(CAG)12(CAA)6	havana_tagene
VEZF1	ENST00000911413.1	CDS	(CAG)12(CAA)6	havana_tagene
ZNF384	ENST00000319770.7	CDS	(CAG)14CAACAG	ensembl_havana
ZNF384	ENST00000355772.8	CDS	(CAG)14CAACAG	ensembl_havana
ZNF384	ENST00000361959.7	CDS	(CAG)14CAACAG	havana
ZNF384	ENST00000396801.7	CDS	(CAG)14CAACAG	ensembl_havana
ZNF384	ENST00000545946.1	CDS	(CAG)14CAACAG	havana
ZNF384	ENST00000683879.1	CDS	(CAG)14CAACAG	havana
ZNF384	ENST00000710399.1	CDS	(CAG)14CAACAG	havana

## Sheet: lncRNA
Locus	Transcript ID	Gene	Name acc. Ensembl	Repeat tract	Nr of exons	Exon with CAG	Transcript source (GENCODE)
novel transcript4	ENST00000244820.2	ENSG00000124835	-	TAA(CAG)10	7	4	havana
GUSBP11	ENST00000451837.5	ENSG00000228315	GUSBP11-215	(CAG)13	12	7	havana
GUSBP11	ENST00000422506.5	ENSG00000228315	GUSBP11-204	(CAG)13	10	7	havana
GUSBP11	ENST00000445682.2	ENSG00000228315	GUSBP11-214	(CAG)13	12	8	havana
GUSBP11	ENST00000421064.5	ENSG00000228315	GUSBP11-203	(CAG)13	12	7	havana
GUSBP11	ENST00000651432.2	ENSG00000228315	GUSBP11-220	(CAG)13	11	8	havana_tagene
GUSBP11	ENST00000432595.2	ENSG00000228315	GUSBP11-208	(CAG)13	9	6	havana_tagene
GUSBP11	ENST00000735031.1	ENSG00000228315	GUSBP11-222	(CAG)13	11	7	havana_tagene
GUSBP11	ENST00000735036.1	ENSG00000228315	GUSBP11-227	(CAG)13	9	7	havana_tagene
GUSBP11	ENST00000735041.1	ENSG00000228315	GUSBP11-232	(CAG)13	11	7	havana_tagene
GUSBP11	ENST00000735045.1	ENSG00000228315	GUSBP11-236	(CAG)13	11	7	havana_tagene
GUSBP11	ENST00000735046.1	ENSG00000228315	GUSBP11-237	(CAG)13	13	9	havana_tagene
GUSBP11	ENST00000735050.1	ENSG00000228315	GUSBP11-241	(CAG)13	10	7	havana_tagene
GUSBP11	ENST00000735051.1	ENSG00000228315	GUSBP11-242	(CAG)13	12	8	havana_tagene
GUSBP11	ENST00000735052.1	ENSG00000228315	GUSBP11-243	(CAG)13	11	8	havana_tagene
GUSBP11	ENST00000735062.1	ENSG00000228315	GUSBP11-253	(CAG)13	12	7	havana_tagene
GUSBP11	ENST00000735063.1	ENSG00000228315	GUSBP11-254	(CAG)13	12	7	havana_tagene
GUSBP11	ENST00000735064.1	ENSG00000228315	GUSBP11-255	(CAG)13	12	8	havana_tagene
GUSBP11	ENST00000735065.1	ENSG00000228315	GUSBP11-256	(CAG)13	12	8	havana_tagene
GUSBP11	ENST00000735066.1	ENSG00000228315	GUSBP11-257	(CAG)13	10	6	havana_tagene
GUSBP11	ENST00000735067.1	ENSG00000228315	GUSBP11-258	(CAG)13	11	7	havana_tagene
GUSBP11	ENST00000735068.1	ENSG00000228315	GUSBP11-259	(CAG)13	13	8	havana_tagene
GUSBP11	ENST00000735069.1	ENSG00000228315	GUSBP11-260	(CAG)13	8	5	havana_tagene
GUSBP11	ENST00000735070.1	ENSG00000228315	GUSBP11-261	(CAG)13	9	5	havana_tagene
GUSBP11	ENST00000735072.1	ENSG00000228315	GUSBP11-263	(CAG)13	9	5	havana_tagene
GUSBP11	ENST00000735073.1	ENSG00000228315	GUSBP11-264	(CAG)13	8	4	havana_tagene
GUSBP11	ENST00000735076.1	ENSG00000228315	GUSBP11-267	(CAG)13	8	5	havana_tagene
GUSBP11	ENST00000735080.1	ENSG00000228315	GUSBP11-271	(CAG)13	9	5	havana_tagene
GUSBP11	ENST00000735081.1	ENSG00000228315	GUSBP11-272	(CAG)13	12	8	havana_tagene
GUSBP11	ENST00000735082.1	ENSG00000228315	GUSBP11-273	(CAG)13	12	7	havana_tagene
GUSBP11	ENST00000735084.1	ENSG00000228315	GUSBP11-275	(CAG)13	7	5	havana_tagene
GUSBP11	ENST00000735088.1	ENSG00000228315	GUSBP11-279	(CAG)13	10	6	havana_tagene
GUSBP11	ENST00000735089.1	ENSG00000228315	GUSBP11-280	(CAG)13	9	6	havana_tagene
GUSBP11	ENST00000735090.1	ENSG00000228315	GUSBP11-281	(CAG)13	7	4	havana_tagene
GUSBP11	ENST00000735091.1	ENSG00000228315	GUSBP11-282	(CAG)13	9	6	havana_tagene
GUSBP11	ENST00000735095.1	ENSG00000228315	GUSBP11-286	(CAG)13	12	7	havana_tagene
GUSBP11	ENST00000735099.1	ENSG00000228315	GUSBP11-290	(CAG)13	3	2	havana_tagene
GUSBP11	ENST00000735103.1	ENSG00000228315	GUSBP11-294	(CAG)13	6	2	havana_tagene
GUSBP11	ENST00000735109.1	ENSG00000228315	GUSBP11-300	(CAG)13	9	7	havana_tagene
GUSBP11	ENST00000735110.1	ENSG00000228315	GUSBP11-301	(CAG)13	9	7	havana_tagene
GUSBP11	ENST00000735112.1	ENSG00000228315	GUSBP11-303	(CAG)13	11	8	havana_tagene
GUSBP11	ENST00000735114.1	ENSG00000228315	GUSBP11-305	(CAG)13	10	8	havana_tagene
GUSBP11	ENST00000735164.1	ENSG00000228315	GUSBP11-355	(CAG)13	4	2	havana_tagene
GUSBP11	ENST00000735165.1	ENSG00000228315	GUSBP11-356	(CAG)13	4	2	havana_tagene
novel transcript2	ENST00000649462.1	ENSG00000228876	-	CAA(CAG)16	4	3	havana
MIR205HG	ENST00000429156.7	ENSG00000230937	MIR205HG-203	TAG(CAG)12CAA	5	5	havana_tagene
MIR205HG	ENST00000433108.1	ENSG00000230937	MIR205HG-205	TAG(CAG)12CAA	2	2	havana
MIR205HG	ENST00000603283.5	ENSG00000230937	MIR205HG-210	TAG(CAG)12CAA	3	3	havana
MIR205HG	ENST00000431096.7	ENSG00000230937	MIR205HG-204	TAG(CAG)12CAA	4	4	havana_tagene
MIR205HG	ENST00000451937.7	ENSG00000230937	MIR205HG-208	TAG(CAG)12CAA	4	4	havana_tagene
MIR205HG	ENST00000366437.8	ENSG00000230937	MIR205HG-201	TAG(CAG)12CAA	4	4	ensembl_havana_tagene
MIR205HG	ENST00000440276.2	ENSG00000230937	MIR205HG-206	TAG(CAG)12CAA	4	4	havana
MIR205HG	ENST00000660261.1	ENSG00000230937	MIR205HG-212	TAG(CAG)12CAA	5	5	havana_tagene
MIR205HG	ENST00000670788.2	ENSG00000230937	MIR205HG-215	TAG(CAG)12CAA	4	4	havana_tagene
MIR205HG	ENST00000667171.2	ENSG00000230937	MIR205HG-214	TAG(CAG)12CAA	4	4	havana_tagene
MIR205HG	ENST00000691439.2	ENSG00000230937	MIR205HG-216	TAG(CAG)12CAA	2	2	havana_tagene
MIR205HG	ENST00000692388.2	ENSG00000230937	MIR205HG-217	TAG(CAG)12CAA	3	3	havana_tagene
MIR205HG	ENST00000830929.1	ENSG00000230937	MIR205HG-220	TAG(CAG)12CAA	5	5	havana_tagene
MIR205HG	ENST00000830930.1	ENSG00000230937	MIR205HG-221	TAG(CAG)12CAA	5	5	havana_tagene
MIR205HG	ENST00000830931.1	ENSG00000230937	MIR205HG-222	TAG(CAG)12CAA	4	4	havana_tagene
MIR205HG	ENST00000830932.1	ENSG00000230937	MIR205HG-223	TAG(CAG)12CAA	5	5	havana_tagene
MIR205HG	ENST00000830935.1	ENSG00000230937	MIR205HG-226	TAG(CAG)12CAA	3	3	havana_tagene
MIR205HG	ENST00000830936.1	ENSG00000230937	MIR205HG-227	TAG(CAG)12CAA	5	5	havana_tagene
MIR205HG	ENST00000830941.1	ENSG00000230937	MIR205HG-232	TAG(CAG)12CAA	3	3	havana_tagene
MIR205HG	ENST00000830944.1	ENSG00000230937	MIR205HG-235	TAG(CAG)12CAA	3	3	havana_tagene
MIR205HG	ENST00000830945.1	ENSG00000230937	MIR205HG-236	TAG(CAG)12CAA	3	3	havana_tagene
MIR205HG	ENST00000830946.1	ENSG00000230937	MIR205HG-237	TAG(CAG)12CAA	3	3	havana_tagene
MIR205HG	ENST00000830947.1	ENSG00000230937	MIR205HG-238	TAG(CAG)12CAA	5	5	havana_tagene
MIR205HG	ENST00000830948.1	ENSG00000230937	MIR205HG-239	TAG(CAG)12CAA	4	4	havana_tagene
MIR205HG	ENST00000830949.1	ENSG00000230937	MIR205HG-240	TAG(CAG)12CAA	4	4	havana_tagene
MIR205HG	ENST00000830950.1	ENSG00000230937	MIR205HG-241	TAG(CAG)12CAA	5	5	havana_tagene
MIR205HG	ENST00000830951.1	ENSG00000230937	MIR205HG-242	TAG(CAG)12CAA	4	4	havana_tagene
MIR205HG	ENST00000830952.1	ENSG00000230937	MIR205HG-243	TAG(CAG)12CAA	6	6	havana_tagene
MIR205HG	ENST00000830953.1	ENSG00000230937	MIR205HG-244	TAG(CAG)12CAA	4	4	havana_tagene
MIR205HG	ENST00000830954.1	ENSG00000230937	MIR205HG-245	TAG(CAG)12CAA	4	4	havana_tagene
MIR205HG	ENST00000830955.1	ENSG00000230937	MIR205HG-246	TAG(CAG)12CAA	5	5	havana_tagene
MIR205HG	ENST00000830956.1	ENSG00000230937	MIR205HG-247	TAG(CAG)12CAA	6	6	havana_tagene
MIR205HG	ENST00000830957.1	ENSG00000230937	MIR205HG-248	TAG(CAG)12CAA	4	4	havana_tagene
MIR205HG	ENST00000830965.1	ENSG00000230937	MIR205HG-256	TAG(CAG)12CAA	2	2	havana_tagene
MIR205HG	ENST00000830970.1	ENSG00000230937	MIR205HG-261	TAG(CAG)12CAA	1	1	havana_tagene
FAM157C	ENST00000691845.1	ENSG00000260528	FAM157C-224	(CGG)2(CAG)15CAA	1	1	havana_tagene
FAM157C	ENST00000563357.1	ENSG00000260528	FAM157C-201	(CGG)2(CAG)15CAA	9	1	havana
FAM157C	ENST00000833279.1	ENSG00000260528	FAM157C-228	(CGG)2(CAG)15CAA	10	1	havana_tagene
FAM157C	ENST00000833282.1	ENSG00000260528	FAM157C-229	(CGG)2(CAG)15CAA	9	1	havana_tagene
FAM157C	ENST00000833303.1	ENSG00000260528	FAM157C-250	(CGG)2(CAG)15CAA	3	2	havana_tagene
FAM157C	ENST00000833307.1	ENSG00000260528	FAM157C-254	(CGG)2(CAG)15CAA	4	2	havana_tagene
FAM157C	ENST00000833308.1	ENSG00000260528	FAM157C-255	(CGG)2(CAG)15CAA	4	2	havana_tagene
FAM157C	ENST00000833309.1	ENSG00000260528	FAM157C-256	(CGG)2(CAG)15CAA	4	2	havana_tagene
FAM157C	ENST00000833312.1	ENSG00000260528	FAM157C-259	(CGG)2(CAG)15CAA	4	2	havana_tagene
FAM157C	ENST00000833313.1	ENSG00000260528	FAM157C-260	(CGG)2(CAG)15CAA	2	1	havana_tagene
FAM157A	ENST00000612707.1	ENSG00000276938	FAM157A-202	(CAG)13CAA	3	2	ensembl
FAM157D	ENST00000632057.1	ENSG00000281951	FAM157D-201	(CGG)5(CAG)14CAA	3	1	havana
FAM157D	ENST00000632586.1	ENSG00000282572	FAM157D-203	(CGG)5(CAG)10CAA	3	1	havana
FAM157D	ENST00000822010.1	ENSG00000282572	FAM157D-222	(CAG)10CAA	1	1	havana_tagene
FAM157D	ENST00000822009.1	ENSG00000282572	FAM157D-221	(CGG)3(CAG)10CAA	2	1	havana_tagene
FAM157D	ENST00000822008.1	ENSG00000282572	FAM157D-220	(CGG)5(CAG)10CAA	3	1	havana_tagene
FAM157D	ENST00000822007.1	ENSG00000282572	FAM157D-219	(CGG)5(CAG)10CAA	2	1	havana_tagene
FAM157D	ENST00000822000.1	ENSG00000282572	FAM157D-212	(CGG)5(CAG)10CAA	5	3	havana_tagene
FAM157D	ENST00000821998.1	ENSG00000282572	FAM157D-210	(CGG)5(CAG)10CAA	3	2	havana_tagene
FAM157D	ENST00000692479.3	ENSG00000282572	FAM157D-206	(CGG)5(CAG)10CAA	3	2	havana_tagene
FAM157D	ENST00000821997.1	ENSG00000282572	FAM157D-209	(CGG)5(CAG)10CAA	4	3	havana_tagene
FAM157D	ENST00000702206.2	ENSG00000282572	FAM157D-207	(CGG)5(CAG)10CAA	3	2	havana_tagene
FAM157D	ENST00000822003.1	ENSG00000282572	FAM157D-215	(CGG)5(CAG)10CAA	3	2	havana_tagene
FAM157D	ENST00000822001.1	ENSG00000282572	FAM157D-213	(CGG)5(CAG)10CAA	4	3	havana_tagene
FAM157D	ENST00000822004.1	ENSG00000282572	FAM157D-216	(CGG)5(CAG)10CAA	3	2	havana_tagene
FAM157D	ENST00000822006.1	ENSG00000282572	FAM157D-218	(CGG)5(CAG)10CAA	3	2	havana_tagene
FAM157D	ENST00000822005.1	ENSG00000282572	FAM157D-217	(CGG)5(CAG)10CAA	3	2	havana_tagene
FAM157D	ENST00000822002.1	ENSG00000282572	FAM157D-214	(CGG)5(CAG)10CAA	3	2	havana_tagene
novel transcript3	ENST00000469183.5	ENSG00000283549	-	TAG(CAG)19CAA	5	3	havana
novel transcript1	ENST00000669801.1	ENSG00000286870	-	(CAG)13	4	1	havana_tagene
PTCSC1	ENST00000664551.1	ENSG00000287736	PTCSC1-201	(CAG)16	1	1	havana
ATXN8	ENST00000673087.1	ENSG00000288330	ATXN8-201	ATG(CAG)15(TAG)10TAA	1	1	havana
undefined	ENST00000446912.3	ENSG00000290585	-	CGGCAG(CGG)2(CAG)11CAA	9	1	havana
undefined	ENST00000642084.1	ENSG00000290585	-	CGGCAG(CGG)2(CAG)11CAA	3	1	havana
undefined	ENST00000757043.1	ENSG00000290585	-	(CGG)2(CAG)11CAA	10	1	havana_tagene
undefined	ENST00000757059.1	ENSG00000290585	-	CGGCAG(CGG)2(CAG)11CAA	3	1	havana_tagene
undefined	ENST00000757064.1	ENSG00000290585	-	CGGCAG(CGG)2(CAG)11CAA	4	2	havana_tagene
undefined	ENST00000757065.1	ENSG00000290585	-	CGGCAG(CGG)2(CAG)11CAA	4	2	havana_tagene
undefined	ENST00000757066.1	ENSG00000290585	-	CGGCAG(CGG)2(CAG)11CAA	4	2	havana_tagene
undefined	ENST00000757068.1	ENSG00000290585	-	CGGCAG(CGG)2(CAG)11CAA	4	2	havana_tagene
undefined	ENST00000757069.1	ENSG00000290585	-	CGGCAG(CGG)2(CAG)11CAA	2	1	havana_tagene
undefined	ENST00000757070.1	ENSG00000290585	-	CGGCAG(CGG)2(CAG)11CAA	3	1	havana_tagene
undefined	ENST00000757071.1	ENSG00000290585	-	CGGCAG(CGG)2(CAG)11CAA	2	1	havana_tagene
undefined	ENST00000757072.1	ENSG00000290585	-	CGGCAG(CGG)2(CAG)11CAA	3	1	havana_tagene
undefined	ENST00000779227.1	ENSG00000290937	-	(CAG)13CAA	8	1	havana_tagene
undefined	ENST00000779229.1	ENSG00000290937	-	(CAG)13CAA	7	1	havana_tagene
undefined	ENST00000779246.1	ENSG00000290937	-	(CAG)13CAA	3	1	havana_tagene
undefined	ENST00000779252.1	ENSG00000290937	-	(CAG)13CAA	4	2	havana_tagene
undefined	ENST00000779255.1	ENSG00000290937	-	(CAG)13CAA	4	2	havana_tagene
undefined	ENST00000779256.1	ENSG00000290937	-	(CAG)13CAA	3	2	havana_tagene
undefined	ENST00000779258.1	ENSG00000290937	-	(CAG)13CAA	3	2	havana_tagene
undefined	ENST00000779259.1	ENSG00000290937	-	(CAG)13CAA	4	2	havana_tagene
undefined	ENST00000779260.1	ENSG00000290937	-	(CAG)13CAA	3	1	havana_tagene
undefined	ENST00000779261.1	ENSG00000290937	-	(CAG)13CAA	3	1	havana_tagene
undefined	ENST00000779262.1	ENSG00000290937	-	(CAG)10CAA	3	1	havana_tagene
undefined	ENST00000767995.1	ENSG00000300020	-	TAG(CAG)13	3	3	havana_tagene
undefined	ENST00000767996.1	ENSG00000300020	-	TAG(CAG)13	2	2	havana_tagene
undefined	ENST00000767997.1	ENSG00000300020	-	TAG(CAG)13	2	2	havana_tagene
undefined	ENST00000767998.1	ENSG00000300020	-	TAG(CAG)13	2	2	havana_tagene
undefined	ENST00000822257.1	ENSG00000306968	-	CAA(CAG)10(CAA)3	4	4	havana_tagene
undefined	ENST00000841330.1	ENSG00000309475	-	(CAG)11	6	2	havana_tagene
CSRP3-AS1	ENST00000850663.1	ENST00000850663	CSRP3-AS1-210	(CAG)10TGA	6	3	havana
CSRP3-AS1	ENST00000527978.2	ENST00000850663	CSRP3-AS1-201	(CAG)10TGA	7	4	havana
CSRP3-AS1	ENST00000789312.1	ENST00000850663	CSRP3-AS1-204	(CAG)10TGA	5	4	havana_tagene
CSRP3-AS1	ENST00000789314.1	ENST00000850663	CSRP3-AS1-206	(CAG)10TGA	4	3	havana_tagene
CSRP3-AS1	ENST00000789315.1	ENST00000850663	CSRP3-AS1-207	(CAG)10TGA	3	3	havana_tagene
CSRP3-AS1	ENST00000789316.1	ENST00000850663	CSRP3-AS1-208	(CAG)10TGA	3	2	havana_tagene

## Sheet: circRNA
LOCUS	NAME	REPEAT TRACT	Standard ID	CIRCpedia v2 ID	CIRCpedia v3 ID	deepBase v2.0 ID	circBase ID	circRNADb ID	Type (acc. to circAtlas3)
AR	hsa-AR_0017	(CAG)22CAA	circAR(1).2	N/A	N/A	N/A	N/A	N/A	Non-Repeat
ATXN7	hsa-ATXN7_0001	(CAG)10	circATXN7(3,4).1	HSA_CIRCpedia_46643	CIRCHSA_ATXN7_6	hsa-circRNA5614-13	hsa_circ_0007761	hsa_circ_07246	Exonic
ATXN7	hsa-ATXN7_0005	(CAG)10	circATXN7(2,3,4,5).1	HSA_CIRCpedia_46640	CIRCHSA_ATXN7_5	hsa-circRNA5614-12	hsa_circ_0002634	hsa_circ_13563	Exonic
ATXN7	hsa-ATXN7_0008	(CAG)10	circATXN7(3,4,5).1	HSA_CIRCpedia_46644	CIRCHSA_ATXN7_8	hsa-circRNA5614-10	hsa_circ_0066434	N/A	Exonic
ATXN7	hsa-ATXN7_0015	(CAG)10	circATXN7(3).1	N/A	CIRCHSA_ATXN7_45	N/A	N/A	N/A	Non-Repeat
ATXN7	hsa-ATXN7_0044	(CAG)10	circATXN7(2,3,4,5,6).1	HSA_CIRCpedia_46641	CIRCHSA_ATXN7_23	N/A	N/A	N/A	Exonic
ATXN7	hsa-ATXN7_0051	(CAG)10	circATXN7(3,4,5,6,7,8).1	N/A	CIRCHSA_ATXN7_9	N/A	N/A	N/A	Exonic
ATXN7	hsa-ATXN7_0056	(CAG)10	circATXN7(L3).1	N/A	N/A	N/A	N/A	N/A	Exonic
ATXN7	hsa-ATXN7_0058	(CAG)10	circATXN7(2,3).1	N/A	CIRCHSA_ATXN7_51	N/A	N/A	N/A	Exonic
ATXN7	hsa-ATXN7_0060	(CAG)10	circATXN7(3,11).1	N/A	CIRCHSA_ATXN7_12	hsa-circRNA5614-5	N/A	N/A	Exonic
CNKSR2	hsa-CNKSR2_0099	(CAG)10	circCNKSR2(1,2,3,4).1	N/A	N/A	N/A	N/A	N/A	Exonic
E2F4	hsa-E2F4_0008	(CAG)13CAACAGTAA(CAG)3	circE2F4(2,3,4,5,6,7,8,9).1	HSA_CIRCpedia_363198	CIRCHSA_E2F4_3	N/A	N/A	N/A	Exonic
EP400	hsa-EP400_0087	(CAG)6(CAA)2(CAG)14CAA(CAG)4CAACAG	circEP400(47).1	N/A	N/A	N/A	N/A	N/A	Non-Repeat
EP400	hsa-EP400_0101	(CAG)6(CAA)2(CAG)14CAA(CAG)4CAACAG	circEP400(46,47,48).1	N/A	N/A	N/A	N/A	N/A	Exonic
FDX1	hsa-FDX1_0027	(CAG)11	circFDX1(I001).1	N/A	N/A	N/A	N/A	N/A	Non-Repeat
GUSBP11	hsa-GUSBP11_0001	(CAG)13	circRGL4(L1,2,3,4,5,6).1	HSA_CIRCpedia_36090	CIRCHSA_GUSBP11_11	hsa-circRNA13266-8	hsa_circ_0062548	N/A	Intronic
GUSBP11	hsa-GUSBP11_0027	(CAG)13	circRGL4(L5,6).1	N/A	CIRCHSA_GUSBP11_20	N/A	N/A	N/A	Intronic
MAGI1	hsa-MAGI1_0003	(CAG)5CAA(CAG)3CAA(CAG)10	circMAGI1(6,7,8,9,10).1	HSA_CIRCpedia_46676	CIRCHSA_MAGI1_19	hsa-circRNA13628-24	N/A	hsa_circ_32542	Exonic
MAGI1	hsa-MAGI1_0005	(CAG)5CAA(CAG)3CAA(CAG)10	circMAGI1(8,9,10).1	HSA_CIRCpedia_46675	CIRCHSA_MAGI1_16	hsa-circRNA13628-33	hsa_circ_0066455	N/A	Exonic
MAGI1	hsa-MAGI1_0014	(CAG)5CAA(CAG)3CAA(CAG)10	circMAGI1(L9).1	HSA_CIRCpedia_46671	CIRCHSA_MAGI1_12	hsa-circRNA13628-26	hsa_circ_0066453	N/A	Exonic
MAGI1	hsa-MAGI1_0017	(CAG)5CAA(CAG)3CAA(CAG)10	circMAGI1(6,7,9).1	N/A	N/A	N/A	N/A	N/A	Exonic
MAGI1	hsa-MAGI1_0034	(CAG)5CAA(CAG)3CAA(CAG)10	circMAGI1(9,10).1	HSA_CIRCpedia_138481	CIRCHSA_MAGI1_31	hsa-circRNA13628-16	N/A	N/A	Exonic
MAGI1	hsa-MAGI1_0054	(CAG)5CAA(CAG)3CAA(CAG)10	circMAGI1(5,6,7,8,9,10).1	HSA_CIRCpedia_373799	CIRCHSA_MAGI1_6	N/A	N/A	N/A	Exonic
MAGI1	hsa-MAGI1_0059	(CAG)5CAA(CAG)3CAA(CAG)10	circMAGI1(7,8,9,10).1	HSA_CIRCpedia_355845	CIRCHSA_MAGI1_24	N/A	N/A	N/A	Exonic
MAGI1	hsa-MAGI1_0106	(CAG)5CAA(CAG)3CAA(CAG)10	circMAGI1(9,20,L21).1	HSA_CIRCpedia_148027	CIRCHSA_MAGI1_85	N/A	N/A	N/A	Exonic
MAGI1	hsa-MAGI1_0179	(CAG)5CAA(CAG)3CAA(CAG)10	circMAGI1(L9).2	N/A	CIRCHSA_MAGI1_101	N/A	N/A	N/A	Exonic
MAGI1	hsa-MAGI1_0248	(CAG)5CAA(CAG)3CAA(CAG)10	circMAGI1(5L,6,7,8,9,10,11,12).1	N/A	N/A	N/A	N/A	N/A	Exonic
MAGI1	hsa-MAGI1_0273	(CAG)5CAA(CAG)3CAA(CAG)10	circMAGI1(5L,6,7,8,9,10).1	N/A	CIRCHSA_MAGI1_158	N/A	N/A	N/A	Exonic
MAGI1	hsa-MAGI1_0310	(CAG)5CAA(CAG)3CAA(CAG)10	circMAGI1(7,8,9,10,11,12).1	N/A	N/A	N/A	N/A	N/A	Exonic
MAGI1	hsa-MAGI1_0333	(CAG)5CAA(CAG)3CAA(CAG)10	circMAGI1(7,9).1	N/A	N/A	N/A	N/A	N/A	Exonic
MAGI1	hsa-MAGI1_0356	(CAG)5CAA(CAG)3CAA(CAG)10	circMAGI1(2,3,4,5,6,7,8,9).1	N/A	N/A	N/A	N/A	N/A	Exonic
MAGI1	hsa-MAGI1_0365	(CAG)5CAA(CAG)3CAA(CAG)10	circMAGI1(3,4,5,6,7,8,9,10,11,12,13,14).1	N/A	CIRCHSA_MAGI1_61	N/A	N/A	N/A	Exonic
MAGI1	hsa-MAGI1_0401	(CAG)5CAA(CAG)3CAA(CAG)10	circMAGI1(6,7,8,9,10,11).1	N/A	CIRCHSA_MAGI1_97	N/A	N/A	N/A	Exonic
MAGI1	hsa-MAGI1_0402	(CAG)5CAA(CAG)3CAA(CAG)10	circMAGI1(5,6,7,8,9,10,11,12).1	N/A	CIRCHSA_MAGI1_44	hsa-circRNA13628-2	hsa_circ_0066454	N/A	Exonic
MAGI1	hsa-MAGI1_0407	(CAG)5CAA(CAG)3CAA(CAG)10	circMAGI1(2,3,4,5,6,7,8,9,10).1	HSA_CIRCpedia_371523	CIRCHSA_MAGI1_92	N/A	N/A	N/A	Exonic
MAML2	hsa-MAML2_0007	CAACAGCAA(CAG)2CAA(CAG)13CAA(CAG)5(CAACAG)4CAG	circMAML2(2,3).1	N/A	CIRCHSA_MAML2_5	N/A	N/A	N/A	Exonic
MAML2	hsa-MAML2_0067	CAACAGCAA(CAG)2CAA(CAG)13CAA(CAG)5(CAACAG)4CAG	circMAML2(2).1	N/A	N/A	N/A	N/A	N/A	Exonic
MAML2	hsa-MAML2_0081	CAACAGCAA(CAG)2CAA(CAG)13CAA(CAG)5(CAACAG)4CAG	circMAML2(2,3,4).1	N/A	N/A	N/A	N/A	N/A	Exonic
MED15	hsa-MED15_0001	(CAA)2CAGCAA(CAG)12	circMED15(6,7,8).1	HSA_CIRCpedia_35998	CIRCHSA_MED15_15	hsa-circRNA5223-13	N/A	N/A	Exonic
MED15	hsa-MED15_0006	(CAA)2CAGCAA(CAG)12	circMED15(6,7).1	HSA_CIRCpedia_35997	CIRCHSA_MED15_17	hsa-circRNA5223-6	hsa_circ_0062329	N/A	Exonic
MED15	hsa-MED15_0008	(CAA)2CAGCAA(CAG)12	circMED15(6,7,8).2	N/A	N/A	N/A	N/A	N/A	Exonic
MED15	hsa-MED15_0011	(CAA)2CAGCAA(CAG)12	circMED15(7,8).1	HSA_CIRCpedia_90160	CIRCHSA_MED15_14	hsa-circRNA5223-4	N/A	N/A	Exonic
MED15	hsa-MED15_0014	(CAA)2CAGCAA(CAG)12	circMED15(6,7,8,9).1	N/A	CIRCHSA_MED15_44	N/A	N/A	N/A	Exonic
MED15	hsa-MED15_0022	(CAA)2CAGCAA(CAG)12	circMED15(L4,5,6,7,8,9).1	N/A	N/A	N/A	N/A	N/A	Exonic
MED15	hsa-MED15_0045	(CAA)2CAGCAA(CAG)12	circMED15(7).1	HSA_CIRCpedia_342009	CIRCHSA_MED15_21	hsa-circRNA5223-1	N/A	N/A	3'-UTR
MED15	hsa-MED15_0047	(CAA)2CAGCAA(CAG)12	circMED15(6,7).2	N/A	N/A	N/A	N/A	N/A	Exonic
MEF2A	hsa-MEF2A_0026	(CAG)11	circMEF2A(8,9,10,11,12).1	N/A	N/A	N/A	N/A	N/A	Exonic
MEF2A	hsa-MEF2A_0107	(CAG)11	circMEF2A(4,5,6,7,8,9,10,11,12).1	N/A	N/A	N/A	N/A	N/A	Exonic
MEF2A	hsa-MEF2A_0114	(CAG)11	circMEF2A(11,12).1	N/A	CIRCHSA_MEF2A_45	N/A	N/A	N/A	Exonic
MLLT3	hsa-MLLT3_0002	(CAG)8TAG(CAG)10TAG(CAG)10TAG(CAG)3TAG(CAG)6	circMLLT3(5).1	HSA_CIRCpedia_63701	CIRCHSA_MLLT3_5	hsa-circRNA15704-3	hsa_circ_0086492	N/A	5'-UTR
MLLT3	hsa-MLLT3_0013	(CAG)8TAG(CAG)10TAG(CAG)10TAG(CAG)3TAG(CAG)6	circMLLT3(5L).1	N/A	N/A	N/A	N/A	N/A	Exonic
MLLT3	hsa-MLLT3_0120	(CAG)8TAG(CAG)10TAG(CAG)10TAG(CAG)3TAG(CAG)6	circMLLT3(3,4,5,6,7,8).1	N/A	CIRCHSA_MLLT3_14	N/A	N/A	N/A	Exonic
MPRIP	hsa-MPRIP_0031	(CAG)11	circMPRIP(6).1	N/A	CIRCHSA_MPRIP_37	N/A	N/A	N/A	Non-Repeat
MPRIP	hsa-MPRIP_0050	(CAG)11	circMPRIP(6,7,8,9,10,11,12).1	N/A	CIRCHSA_MPRIP_50	N/A	N/A	N/A	Exonic
MPRIP	hsa-MPRIP_0066	(CAG)11	circMPRIP(S5,6).2	N/A	N/A	N/A	N/A	N/A	Exonic
MPRIP	hsa-MPRIP_0071	(CAG)11	circMPRIP(S5,6).1	N/A	N/A	N/A	N/A	N/A	Exonic
MPRIP	hsa-MPRIP_0100	(CAG)11	circMPRIP(3,4,5,6,7,8,9).1	N/A	N/A	N/A	N/A	N/A	Exonic
MPRIP	hsa-MPRIP_0103	(CAG)11	circMPRIP(3,4,5,6).1	N/A	CIRCHSA_MPRIP_78	N/A	N/A	N/A	Exonic
NCOR2	hsa-NCOR2_0013	(CAG)2CAACAA(CAG)12	circNCOR2(18L,19).2	N/A	CIRCHSA_NCOR2_34	N/A	N/A	N/A	Exonic
NCOR2	hsa-NCOR2_0037	(CAG)2CAACAA(CAG)12	circNCOR2(16,17,18,19,20).1	N/A	CIRCHSA_NCOR2_105	N/A	N/A	N/A	Exonic
NCOR2	hsa-NCOR2_0046	(CAG)2CAACAA(CAG)12	circNCOR2(L16).1	N/A	CIRCHSA_NCOR2_137	N/A	N/A	N/A	Exonic
NCOR2	hsa-NCOR2_0058	(CAG)2CAACAA(CAG)12	circNCOR2(16,17,18).1	N/A	CIRCHSA_NCOR2_24	hsa-circRNA10194-22	hsa_circ_0029305	N/A	Exonic
NCOR2	hsa-NCOR2_0137	(CAG)3CAACAA(CAG)12	circNCOR2(13,14,15,16).1	N/A	CIRCHSA_NCOR2_61	N/A	N/A	N/A	Exonic
NCOR2	hsa-NCOR2_0145	(CAG)3CAACAA(CAG)12	circNCOR2(7,8,9,10,11,12,13,14,15,16,17,18,19).1	N/A	CIRCHSA_NCOR2_134	N/A	N/A	N/A	Exonic
NCOR2	hsa-NCOR2_0187	(CAG)3CAACAA(CAG)12	circNCOR2(11,12,13,14,15,16,17,18,19,20).1	N/A	CIRCHSA_NCOR2_204	N/A	N/A	N/A	Exonic
NCOR2	hsa-NCOR2_0190	(CAG)3CAACAA(CAG)12	circNCOR2(6,7,8,9,10,11,12,13,14,15,16,17,18,19,20).1	N/A	CIRCHSA_NCOR2_205	hsa-circRNA10194-68	hsa_circ_0029303	N/A	Exonic
NCOR2	hsa-NCOR2_0192	(CAG)3CAACAA(CAG)12	circNCOR2(13,14,15,16,17,18).1	HSA_CIRCpedia_7555	CIRCHSA_NCOR2_114	hsa-circRNA10194-12	N/A	N/A	Exonic
NCOR2	hsa-NCOR2_0198	(CAG)3CAACAA(CAG)12	circNCOR2(11L,12,13,14,15,16,17,18).1	N/A	N/A	N/A	N/A	N/A	Exonic
NCOR2	hsa-NCOR2_0202	(CAG)3CAACAA(CAG)12	circNCOR2(7,8,9,10,11,12,13,14,15,16,17,18).1	N/A	CIRCHSA_NCOR2_59	N/A	N/A	N/A	Exonic
NCOR2	hsa-NCOR2_0205	(CAG)3CAACAA(CAG)12	circNCOR2(13,14,15,16,17,18,19,20).1	N/A	CIRCHSA_NCOR2_144	N/A	N/A	N/A	Exonic
NCOR2	hsa-NCOR2_0233	(CAG)3CAACAA(CAG)12	circNCOR2(16,17).1	N/A	CIRCHSA_NCOR2_100	N/A	N/A	N/A	Exonic
POLG	hsa-POLG_0012	(CAG)10CAA(CAG)2	circPOLG(2).1	N/A	CIRCHSA_POLG_45	N/A	N/A	N/A	Exonic
POLG	hsa-POLG_0013	(CAG)10CAA(CAG)2	circPOLG(2,3).2	N/A	N/A	N/A	N/A	N/A	Exonic
POLG	hsa-POLG_0023	(CAG)10CAA(CAG)2	circPOLG(2,3,4,5,6).1	N/A	CIRCHSA_POLG_5	hsa-circRNA10883-5	hsa_circ_0036721	N/A	Exonic
POLG	hsa-POLG_0027	(CAG)10CAA(CAG)2	circPOLG(2,3,4,5).1	HSA_CIRCpedia_361691	CIRCHSA_POLG_2	N/A	N/A	N/A	Exonic
POU6F2	hsa-POU6F2_0006	(CAG)10	circPOU6F2(L5).5	N/A	N/A	N/A	N/A	N/A	Exonic
RPL14	hsa-RPL14_0010	(CAG)10	circRPL14(S6).1	N/A	N/A	N/A	N/A	N/A	Exonic
SMARCA2	hsa-SMARCA2_0053	CAG(CAA)2(CAG)3CAA(CAG)13CAA(CAG)2CCG(CAG)3	circSMARCA2(4,5,6,7,8,9).2	N/A	CIRCHSA_SMARCA2_35	N/A	N/A	N/A	Exonic
SMARCA2	hsa-SMARCA2_0067	CAG(CAA)2(CAG)3CAA(CAG)13CAA(CAG)2CCG(CAG)3	circSMARCA2(4).1	HSA_CIRCpedia_140592	CIRCHSA_SMARCA2_46	hsa-circRNA7605-26	N/A	N/A	Exonic
SMARCA2	hsa-SMARCA2_0110	CAG(CAA)2(CAG)3CAA(CAG)13CAA(CAG)2CCG(CAG)3	circSMARCA2(4,5).1	N/A	CIRCHSA_SMARCA2_87	N/A	N/A	N/A	Exonic
SMARCA2	hsa-SMARCA2_0169	CAG(CAA)2(CAG)3CAA(CAG)13CAA(CAG)2CCG(CAG)3	circSMARCA2(4,5,6,7,8,9,10,11,12).1	N/A	N/A	N/A	N/A	N/A	Exonic
SMARCA2	hsa-SMARCA2_0171	(CAA)2(CAG)3CAA(CAG)13CAA(CAG)2CCG(CAG)3	circSMARCA2(4,5,6,7,8,9).1	N/A	N/A	N/A	N/A	N/A	Exonic
SMARCA2	hsa-SMARCA2_0192	CAG(CAA)2(CAG)3CAA(CAG)13CAA(CAG)2CCG(CAG)3	circSMARCA2(2,3,4,5,6,7,8).1	HSA_CIRCpedia_372458	CIRCHSA_SMARCA2_73	N/A	N/A	N/A	Exonic
SMARCA2	hsa-SMARCA2_0220	CAG(CAA)2(CAG)3CAA(CAG)13CAA(CAG)2CCG(CAG)3	circSMARCA2(3,4,5,6,7,8,9).1	N/A	N/A	N/A	N/A	N/A	Exonic
SMARCA2	hsa-SMARCA2_0223	CAG(CAA)2(CAG)3CAA(CAG)13CAA(CAG)2CCG(CAG)3	circSMARCA2(4L).1	N/A	N/A	N/A	N/A	N/A	Exonic
SMARCA2	hsa-SMARCA2_0229	CAG(CAA)2(CAG)3CAA(CAG)13CAA(CAG)2CCG(CAG)3	circSMARCA2(4,5,6,7,8).1	N/A	CIRCHSA_SMARCA2_97	hsa-circRNA7605-2	N/A	N/A	Exonic
UMAD1	hsa-UMAD1_0007	(CAG)19CAA	circRPA3(I004).1	N/A	CIRCHSA_UMAD1_4	N/A	N/A	N/A	Intronic
UMAD1	hsa-UMAD1_0057	(CAG)19CAA	circRPA3(I004).4	N/A	N/A	N/A	N/A	N/A	Intronic
VEZF1	hsa-VEZF1_0001	(CAG)12(CAA)6	circVEZF1(2,3,4,5).1	HSA_CIRCpedia_143754	CIRCHSA_VEZF1_6	N/A	N/A	N/A	Exonic
VEZF1	hsa-VEZF1_0004	(CAG)12(CAA)6	circVEZF1(5).1	HSA_CIRCpedia_129833	CIRCHSA_VEZF1_3	hsa-circRNA11568-8	hsa_circ_0044754	N/A	Exonic
VEZF1	hsa-VEZF1_0005	(CAG)12(CAA)6	circVEZF1(2L,3,4,5).1	N/A	N/A	N/A	N/A	N/A	Exonic
VEZF1	hsa-VEZF1_0006	(CAG)12(CAA)6	circVEZF1(L5).1	N/A	N/A	hsa-circRNA11568-4	N/A	N/A	Exonic
VEZF1	hsa-VEZF1_0016	(CAG)12(CAA)6	circVEZF1(2,3,4,5).2	N/A	N/A	N/A	N/A	N/A	Exonic
