# Supplementary material for: Discovery of a mutation-containing circRNA in polyglutamine disease through systematic analysis of RNAs with CAG repeats
Source: RNA Biol. 2026 Jun 24;23(1):1–12. doi: 10.1080/15476286.2026.2684791 (PMC13313202; doi:10.1080/15476286.2026.2684791)
Supplement: Table_S4.xlsx [file KRNB_A_2684791_SM1279.xlsx]

## Sheet: Arkusz1
Gene_name	Motif	n_hits	Experiment_description	Experiment_method	Score
HNRNPA1	GGAGGA	1	UV crosslink and immunoprecipitation with Weri-1 and HeLa nuclear extracts.	UV cross-linking;other	1.000000**
KHSRP	UGGG	5	NMR	NMR	1.000000**
KHSRP	CCGCCUCC	2	RIP-chip	genome-wide in vivo immunoprecipitation	0.062344**
KHSRP	AGGG	1	NMR	NMR	1.000000**
KHSRP	GGGU	1	NMR	NMR	1.000000**
KHSRP	UGGGU	1	NMR	NMR	1.000000**
KHSRP	UGGGU	1	NMR, scaffold-independent analysis (SIA) with recombinant protein	SOLUTION NMR	1.000000**
KHSRP	UUGGG	1	NMR, scaffold-independent analysis (SIA) with recombinant protein	SOLUTION NMR	1.000000**
PTBP1	CUCU	2	SOLUTION NMR	SOLUTION NMR	1.000000**
PTBP1	CUUC	2	NMR	NMR	1.000000**
PTBP1	CUCU	2	NMR	NMR	0.062500**
PTBP1	CUGU	2	NMR	NMR	0.062500**
PTBP1	CUUC	2	NMR	NMR	0.062500**
PTBP1	CUCC	2	NMR	NMR	0.062500**
PTBP1	CUGG	2	NMR	NMR	0.062500**
PTBP1	UCUGU	2	NMR	NMR	0.031230**
PTBP1	CCUCC	2	NMR	NMR	0.031230**
PTBP1	CUGA	1	NMR	NMR	0.062500**
PTBP1	CUGC	1	NMR	NMR	0.062500**
PTBP1	CUCG	1	NMR	NMR	0.062500**
PTBP1	CCUGA	1	NMR	NMR	0.031230**
PTBP1	CCUCU	1	NMR	NMR	0.031230**
PTBP1	UCUGC	1	NMR	NMR	0.031230**
PTBP1	CCUCG	1	NMR	NMR	0.031230**
PTBP1	CCUGG	1	NMR	NMR	0.031230**
SFPQ	GAAGGA	1	RNA pulldown assay in HeLa nuclear extracts	other	1.000000**
SRSF1	CGGCGGG	2	SELEX	SELEX	0.007806**
SRSF1	GGAGGAC	1	UV crosslink, competition assay, Western blot, EMSA using EX2 alpha-TM and purified proteins or HeLa nuclear extracts.	UV cross-linking;EMSA	1.000000**
SRSF1	GAAGGA	1	In Vitro Splicing;Uv cross-linking;HeLa cell	UV cross-linking	1.000000**
SRSF1	CGCAGGC	1	in vitro splicing assays and western blotting	other	1.000000**
SRSF1	GAAGGAC	1	In vitro splicing	other	1.000000**
SRSF1	GGAGGA	1	RNAcompete	RNAcompete	0.463029**
SRSF1	GGAGGA	1	RNAcompete	RNAcompete	0.335093**
SRSF1	GAAGGA	1	RNAcompete	RNAcompete	0.123105
SRSF1	GGAGGAC	1	RNAcompete	RNAcompete	0.069624
SRSF1	GGGGGAG	1	RNAcompete	RNAcompete	0.064527
SRSF1	GGAGGAC	1	RNAcompete	RNAcompete	0.062425
SRSF1	GGACGAA	1	RNAcompete	RNAcompete	0.037896
SRSF1	CGCCGCA	1	SELEX	SELEX	0.031153**
SRSF1	CGGAGGA	1	SELEX	SELEX	0.031153**
SRSF1	UGAUGCU	1	genome-wide in vivo immunoprecipitation	genome-wide in vivo immunoprecipitation	0.027732**
SRSF1	GGACGGG	1	RNAcompete	RNAcompete	0.025579
SRSF1	GGACGGC	1	RNAcompete	RNAcompete	0.013248
SRSF1	CCCGCCA	1	SELEX	SELEX	0.007806**
SRSF1	CGGAGCA	1	SELEX	SELEX	0.007806**
SRSF1	CGCCGCA	1	SELEX	SELEX	0.007806**
SRSF1	CGGCGCA	1	SELEX	SELEX	0.007806**
SRSF1	CCCGGCA	1	SELEX	SELEX	0.007806**
SRSF1	CGGAGGA	1	SELEX	SELEX	0.007806**
SRSF1	CCGCGGA	1	SELEX	SELEX	0.007806**
SRSF1	CCGCCCG	1	SELEX	SELEX	0.007806**
SRSF1	CGCGCCG	1	SELEX	SELEX	0.007806**
SRSF1	CGGGCCG	1	SELEX	SELEX	0.007806**
SRSF1	CCCAGCG	1	SELEX	SELEX	0.007806**
SRSF1	CGGAGCG	1	SELEX	SELEX	0.007806**
SRSF1	CGCCGCG	1	SELEX	SELEX	0.007806**
SRSF1	CCGCGCG	1	SELEX	SELEX	0.007806**
SRSF1	CCCGGCG	1	SELEX	SELEX	0.007806**
SRSF1	CGCGGCG	1	SELEX	SELEX	0.007806**
SRSF1	CGGUCGG	1	SELEX	SELEX	0.007806**
SRSF1	CGCCCGG	1	SELEX	SELEX	0.007806**
SRSF1	CGGCCGG	1	SELEX	SELEX	0.007806**
SRSF1	CGCGCGG	1	SELEX	SELEX	0.007806**
SRSF1	CGGGCGG	1	SELEX	SELEX	0.007806**
SRSF1	CCGCGGA	1	Functional SELEX of random 7nt and 14nt with recombinant protein. Consensus motifs: CSScSSR and CSMMSSA.	SELEX	0.002287
SRSF1	CGGAGGA	1	Functional SELEX of random 7nt and 14nt with recombinant protein. Consensus motifs: CSScSSR and CSMMSSA.	SELEX	0.001975
SRSF1	CGGAGCG	1	Functional SELEX of random 7nt and 14nt with recombinant protein. Consensus motifs: CSScSSR and CSMMSSA.	SELEX	0.001608
SRSF1	GAGCGGA	1	RNAcompete using recombinant protein	RNAcompete	0.000574
SRSF1	GCCGGAG	1	Functional SELEX of random 7nt and 14nt with recombinant protein. Consensus motifs: CSScSSR and CSMMSSA.	SELEX	0.000197
TARDBP	GAAUGU	1	RNAcompete	RNAcompete	0.121889
TIAL1	GUUUC	1	SELEX of 68nt random with recombinant protein. Winners confirmed by UV cross-linking and competition assay.	SELEX	0.122072
TIAL1	GUUUG	1	SELEX of 68nt random with recombinant protein. Winners confirmed by UV cross-linking and competition assay.	SELEX	0.081517
