# Supplementary material for: Discovery of a mutation-containing circRNA in polyglutamine disease through systematic analysis of RNAs with CAG repeats
Source: RNA Biol. 2026 Jun 24;23(1):1–12. doi: 10.1080/15476286.2026.2684791 (PMC13313202; doi:10.1080/15476286.2026.2684791)
Supplement: Table_S3.xlsx [file KRNB_A_2684791_SM1278.xlsx]

## Sheet: Arkusz1
miRNA	seed_seq	mature_seq	seed_types	n_matches	MIMAT
hsa-miR-3960	GCGGCGG	GGCGGCGGCGGAGGCGGGGG	6mer, 7mer-m8, 8mer	30	MIMAT0019337
hsa-miR-4467	GGCGGCG	UGGCGGCGGUAGUUAUGGGCUU	6mer, 7mer-A1, 7mer-m8	26	MIMAT0018994
hsa-miR-1199-3p	GCGGCCG	UGCGGCCGGUGCUCAACCUGC	6mer, 7mer-m8	20	MIMAT0031120
hsa-miR-1908-3p	CGGCCGC	CCGGCCGCCGGCUCCGCCCCG	6mer, 7mer-A1, 8mer	11	MIMAT0026916
hsa-miR-4707-3p	GCCCGCC	AGCCCGCCCCAGCCGAGGUUCU	6mer, 7mer-A1, 7mer-m8	9	MIMAT0019808
hsa-miR-3648	GCCGCGG	AGCCGCGGGGAUCGCCGAGGG	6mer, 7mer-m8	5	MIMAT0018068
hsa-miR-6869-3p	GCCGCGC	CGCCGCGCGCAUCGGCUCAGC	6mer, 7mer-m8	5	MIMAT0027639
hsa-miR-6882-3p	GCUGCCU	UGCUGCCUCUCCUCUUGCCUGCAG	6mer	4	MIMAT0027665
hsa-miR-7106-3p	GCUCCCU	AGCUCCCUGAAUCCCUGUCCCAG	6mer	4	MIMAT0028110
hsa-miR-3195	GCGCCGG	CGCGCCGGGCCCGGGUU	6mer, 7mer-A1, 7mer-m8	3	MIMAT0015079
hsa-miR-1181	CGUCGCC	CCGUCGCCGCCACCCGAGCCG	6mer, 7mer-m8	2	MIMAT0005826
hsa-miR-1225-3p	GAGCCCC	UGAGCCCCUGUGCCGCCCCCAG	6mer, 7mer-m8	2	MIMAT0005573
hsa-miR-1247-5p	CCCGUCC	ACCCGUCCCGUUCGUCCCCGGA	6mer, 8mer	2	MIMAT0005899
hsa-miR-1539	CCUGCGC	UCCUGCGCGUCCCAGAUGCCC	6mer, 8mer	2	MIMAT0007401
hsa-miR-3169	AGGACUG	UAGGACUGUGCUUGGCACAUAG	6mer, 7mer-m8	2	MIMAT0015044
hsa-miR-3187-5p	CUGGGCA	CCUGGGCAGCGUGUGGCUGAAGG	6mer, 7mer-m8	2	MIMAT0019216
hsa-miR-338-3p	CCAGCAU	UCCAGCAUCAGUGAUUUUGUUG	7mer-A1, 7mer-m8	2	MIMAT0000763
hsa-miR-4479	GCGCGGC	CGCGCGGCCGUGCUCGGAGCAG	6mer, 8mer	2	MIMAT0019011
hsa-miR-4732-3p	CCCUGAC	GCCCUGACCUGUCCUGUUCUG	6mer, 7mer-m8	2	MIMAT0019856
hsa-miR-4743-3p	UUCUGUC	UUUCUGUCUUUUCUGGUCCAG	6mer, 7mer-m8	2	MIMAT0022978
hsa-miR-6829-5p	GGGCUGC	UGGGCUGCUGAGAAGGGGCA	6mer, 7mer-m8	2	MIMAT0027558
hsa-miR-6840-3p	CCCAGGA	GCCCAGGACUUUGUGCGGGGUG	6mer, 7mer-m8	2	MIMAT0027583
hsa-miR-1204	CGUGGCC	UCGUGGCCUGGUCUCCAUUAU	6mer	1	MIMAT0005868
hsa-miR-1227-5p	UGGGGCC	GUGGGGCCAGGCGGUGG	7mer-A1	1	MIMAT0022941
hsa-miR-1908-5p	GGCGGGG	CGGCGGGGACGGCGAUUGGUC	7mer-A1	1	MIMAT0007881
hsa-miR-296-5p	GGGCCCC	AGGGCCCCCCCUCAAUCCUGU	6mer	1	MIMAT0000690
hsa-miR-331-3p	CCCCUGG	GCCCCUGGGCCUAUCCUAGAA	6mer	1	MIMAT0000760
hsa-miR-3621	GCGGGUC	CGCGGGUCGGGGUCUGCAGG	6mer	1	MIMAT0018002
hsa-miR-4449	GUCCCGG	CGUCCCGGGGCUGCGCGAGGCA	7mer-A1	1	MIMAT0018968
hsa-miR-4634	GGCGCGA	CGGCGCGACCGGCCCGGGG	6mer	1	MIMAT0019691
hsa-miR-4656	GGGCUGA	UGGGCUGAGGGCAGGAGGCCUGU	6mer	1	MIMAT0019723
hsa-miR-4746-3p	GCGGUGC	AGCGGUGCUCCUGCGGGCCGA	6mer	1	MIMAT0019881
hsa-miR-6763-3p	UCCCCGG	CUCCCCGGCCUCUGCCCCCAG	6mer	1	MIMAT0027427
hsa-miR-6786-5p	CGGUGGG	GCGGUGGGGCCGGAGGGGCGU	6mer	1	MIMAT0027472
hsa-miR-6888-3p	UCUGUCU	AUCUGUCUCGAUUGUUUCCAG	6mer	1	MIMAT0027677
hsa-miR-1237-5p	GGGGGCG	CGGGGGCGGGGCCGAAGCGCG	no match	0	MIMAT0022946
hsa-miR-4665-3p	UCGGCCG	CUCGGCCGCGGCGCGUAGCCCCCGCC	no match	0	MIMAT0019740
hsa-miR-4763-3p	GGCAGGG	AGGCAGGGGCUGGUGCUGGGCGGG	no match	0	MIMAT0019913
hsa-miR-6791-5p	CCCUGGG	CCCCUGGGGCUGGGCAGGCGGA	no match	0	MIMAT0027482
hsa-miR-6805-3p	UGCUCUG	UUGCUCUGCUCCCCCGCCCCCAG	no match	0	MIMAT0027511
